# Supplementary material for: Study of the Stability, Uptake and Transformations of Zero Valent Iron Nanoparticles in a Model Plant by Means of an Optimised Single Particle ICP-MS/MS Method
Source: Nanomaterials (Basel). 2023 May 25;13(11):1736. doi: 10.3390/nano13111736 (PMC10254645; doi:10.3390/nano13111736)
Supplement: Supplementary file 1 [file nanomaterials-13-01736-s001.zip]

Archive with 1 entries (1 files):
- nanomaterials-2396119-supplementary.pdf
